# Supplementary material for: Computational-Driven Epitope Verification and Affinity Maturation of TLR4-Targeting Antibodies
Source: Int J Mol Sci. 2021 Jun 1;22(11):5989. doi: 10.3390/ijms22115989 (PMC8198660; doi:10.3390/ijms22115989)
Supplement: Supplementary file 1 [file ijms-22-05989-s001.zip]

Archive with 1 entries (1 files):
- ijms-1217440-supplementary.pdf
